# Supplementary material for: A Novel Biosynthetic Strategy for Ginsenoside Ro: Construction of a Metabolically Engineered Saccharomyces cerevisiae Strain Using a Newly Identified UGAT Gene from Panax ginseng as the Key Enzyme Gene and Optimization of Fermentation Conditions
Source: Int J Mol Sci. 2024 Oct 21;25(20):11331. doi: 10.3390/ijms252011331 (PMC11509030; doi:10.3390/ijms252011331)
Supplement: Supplementary file 1 [file ijms-25-11331-s001.zip]

Archive with 5 entries (5 files):
- Figure S1.ppt
- Table S1.xlsx
- Table S2.xlsx
- Table S3.xlsx
- Table S4.xlsx
