# Supplementary material for: A Novel Biosynthetic Strategy for Ginsenoside Ro: Construction of a Metabolically Engineered Saccharomyces cerevisiae Strain Using a Newly Identified UGAT Gene from Panax ginseng as the Key Enzyme Gene and Optimization of Fermentation Conditions
Source: Int J Mol Sci. 2024 Oct 21;25(20):11331. doi: 10.3390/ijms252011331 (PMC11509030; doi:10.3390/ijms252011331)
Supplement: Supplementary file 1 [file ijms-25-11331-s001.zip › Table S1.xlsx]

## Sheet: Sheet1
Table S1. Strains and plasmids used in this study
	Name	Description	Source
Strains	S. cerevisiae BY4741	Chassis cells for constructing engineered yeast strains	Huayueyang Biotech
	E. coli DH5α	Chemically competent cells for receiving recombinant plasmid vectors	Sangon Biotech
Plasmids	pET-28a	Cloning vector with multiple cloning sites, KanR	Sangon Biotech
	pFA6a-KanMX6	Targeting vector with a geneticin G418 selection marker,AmpR	Add gene
	pFA6a-5FLAG-hphMX6	Targeting vector with a Hygromycin B selection marker,AmpR	Add gene
	pFA6a-URA3	Targeting vector with a URA3 selection marker,AmpR	Add gene
	pFA6a-His3MX6	Targeting vector with a HIS3 selection marker,AmpR	Add gene
