# Supplementary material for: A Novel Biosynthetic Strategy for Ginsenoside Ro: Construction of a Metabolically Engineered Saccharomyces cerevisiae Strain Using a Newly Identified UGAT Gene from Panax ginseng as the Key Enzyme Gene and Optimization of Fermentation Conditions
Source: Int J Mol Sci. 2024 Oct 21;25(20):11331. doi: 10.3390/ijms252011331 (PMC11509030; doi:10.3390/ijms252011331)
Supplement: Supplementary file 1 [file ijms-25-11331-s001.zip › Table S2.xlsx]

## Sheet: Sheet1
Table S2. Primers used in this study
	Fragment Name	Primer Name	Sequence	Target Vector	Assembly Position	Annealing Temperature	Extension Time
Primers for endogenous gene elements cloning	TPI 1P	TPI 1 F	ACTAGTGGATCTGATATCTTTAGTTTATGTATGTGTTTTTTGT	pFA6a-KanMX6	EcoR V	54℃	29 s
		TPI 1 R	AGTTTAAACGAGCTCGAATTCTATATCTAGGAACCCATCAGGT		EcoR I
	TEF 1P	TEF 1 F	ACTAGTGGATCTGATATCTTTGTAATTAAAACTTAGATTA	pFA6a-KanMX6	EcoR V	50℃	25 s
		TEF 1 R	AGTTTAAACGAGCTCGAATTCATAGCTTCAAAATGTTTCTA		EcoR I
	TDH 3P	TDH 3 F	ACTAGTGGATCTGATATCCATTTTGTTTGTTTATGTGTGTTTA	pFA6a-KanMX6	EcoR V	52℃	49 s
		TDH 3 R	AGTTTAAACGAGCTCGAATTCATACTAGCGTTGAATGTTAGC		EcoR I
	CYC 1T	CYC 1 F	TATCAGATCCACTAGTATCCGCTCTAACCGAAAAGG	pFA6a-KanMX6	Spe I	55℃	15 s
		CYC 1 R	GGGAGACCGGCAGATCCGCGGCTTCGAGCGTCCCAAAACCT		Sac II
	ADH 1T	ADH 1 F	TATCAGATCCACTAGTAGCTTTGGACTTCTTCGC	pFA6a-KanMX6	Spe I	55℃	20 s
		ADH 1 R	GGGAGACCGGCAGATCCGCGGGCATGCCGGTAGAGGTGTG		Sac II
	FBA 1T	FBA 1 F	TATCAGATCCACTAGTAAGTTAATTCAAATTAATTGATA	pFA6a-KanMX6	Spe I	50℃	25 s
		FBA 1 R	GGGAGACCGGCAGATCCGCGGAGTAAGCTACTATGAAAGACTT		Sac II
	ENO 2T	ENO 2 F	TATCAGATCCACTAGTTAAAGTGCTTTTAACTAAGAAT	pFA6a-KanMX6	Spe I	52℃	25 s
		ENO 2 R	GGGAGACCGGCAGATCCGCGGAGGTATCATCTCCATCTCCCAT		Sac II
	RU	RU F	GACAAGCTTGCGGCCGCGAGAGTAGCAAACGTAAGTCTAA	pET-28a	Not I	50℃	35 s
		RU R	GGTGGTGGTGCTCGAGACTCACTATTTTTTACTGCGGAAGCGG		Xho I
	RD	RD F	AATGGGTCGCGGATCCGAACTGGGTTACCCGGGGCACCTGTC	pET-28a	BamH I	55℃	42 s
		RD R	GCAAGCTTGTCGACGGAGCTCTTTCCTCTAATCAGGTTCCACC		Sac I
	DU	DU F	GACAAGCTTGCGGCCGCTGTTGGAATAGAAATCAACTA	pET-28a	Not I	52℃	15 s
		DU R	GGTGGTGGTGCTCGAGGGATATAGGAATCCTCAAAATG		Xho I
	DD	DD F	AATGGGTCGCGGATCCTCGAGGAGAACTTCTAGTATATTC	pET-28a	BamH I	55℃	11 s
		DD R	GCAAGCTTGTCGACGGAGCTCTGGAAGCTGAAACGTCTAACG		Sac I
	tHMG 1	tHMG 1 F	ACATAAACTAAAGATATCATGGCTGCAGACCAATTGGTGAAAAC	pFA6a-KanMX6	EcoR V	55℃	96 s
		tHMG 1 R	TAGAGCGGATACTAGTTTAGGATTTAATGCAGGTGACG		Spe I
Primers for transformation fragment assembly	III	III F	GAATTCATCGATGATATCATACTAGCGTTGAATGTTAGC	pFA6a-5FLAG-hphMX6	EcoR V	55℃	3 m 18 s
		III R	CGCATAGGCCACTAGTAGGTATCATCTCCATCTCCC		Spe I
	V	V F	TAAACGAGCTCGAATTCTATATCTAGGAACCCATCAGGT	pFA6a-URA3	EcoR I	55℃	2 m 5 s
		V R	CCGCATAGGCCACTAGTCTTCGAGCGTCCCAAAACCT		Spe I
	VII	VII F	TAAACGAGCTCGAATTCATAGCTTCAAAATGTTTCTACTC	pFA6a-His3MX6	EcoR I	55℃	2 m 22 s
		VII R	ACTAGTGGATCTGATATCAGTAAGCTACTATGAAAGACTTT		EcoR V
	I + Kan	I + K F	CCGCAAGCTTGTCGACGACATGGAGGCCCAGAATAC	pET-28a	Sac I	55℃	3 m 41 s
		I + K R	CCTGATTAGAGGAAAGAGCTCCTTCGAGCGTCCCAAAACCT		Sal I
	III + hph	III + h F	CCGCAAGCTTGTCGACGACATGGAGGCCCAGAATAC	pET-28a	Sac I	55℃	4 m 58 s
		III + h R	ACGTTTCAGCTTCCAGAGCTCAGGTATCATCTCCATCTCCC		Sal I
	V + URA	V + U F	GCCGCAAGCTTGTCGACTTCAATTCATCTTTTTTTTTTTTGTTC	pET-28a	Sac I	55℃	3 m 22 s
		V + U R	TTTCTGCTCTGTCATGAGCTCAGTAAGCTACTATGAAAGACTT		Sal I
	VII + HIS	VII + H F	CCGCAAGCTTGTCGACGACATGGAGGCCCAGAATAC	pET-28a	Sac I	55℃	3 m 32 s
		VII + H R	CCTTGTTCAGGTCTAGAGCTCAGTAAGCTACTATGAAAGACTTT		Sal I
	II	II F	GCTACTCTCGCGGCCGCATAGCTTCAAAATGTTTCTA	pET-28a	Not I	50℃	3 m 3 s
		II R	CCTCCATGTCGTCGACGCATGCCGGTAGAGGTGTG		Xho I
	IV	IV F	ATTCCAACAGCGGCCGCATAGCTTCAAAATGTTTCTA	pET-28a	Not I	55℃	2 m 20 s
		IV R	CCAGAGCTCCGTCGACAGTAAGCTACTATGAAAGAC		Xho I
	VI	VI F	GCCGCCATGAGCGGCCGCATAGCTTCAAAATGTTTCTACTCC	pET-28a	Not I	55℃	2 m 15 s
		VI R	ATGAATTGAAGTCGACGCATGCCGGTAGAGGTGTG		Xho I
	VIII	VIII F	TGCCGCCATGGCGGCCGCATACTAGCGTTGAATGTTAGCG	pET-28a	Not I	55℃	2 m 43 s
		VIII R	CCTCCATGTCGTCGACAGGTATCATCTCCATCTCCCA		Xho I
Primers for Real-time quantitative PCR	TAF 10	TAF-F	ATATTCCAGGATCAGGTCTTC
		TAF-R	GCTTGCTGTAGTCTTCTCA
	PgUGAT252645	BYqRT-F	CGCCTCAGTTACTAATCCT
		BYqRT-R	TGACCACCAACTTCTCATT
The blue part of the primer sequence represents the homologous arm sequence used for seamless cloning
