# Supplementary material for: A Novel Biosynthetic Strategy for Ginsenoside Ro: Construction of a Metabolically Engineered Saccharomyces cerevisiae Strain Using a Newly Identified UGAT Gene from Panax ginseng as the Key Enzyme Gene and Optimization of Fermentation Conditions
Source: Int J Mol Sci. 2024 Oct 21;25(20):11331. doi: 10.3390/ijms252011331 (PMC11509030; doi:10.3390/ijms252011331)
Supplement: Supplementary file 1 [file ijms-25-11331-s001.zip › Table S3.xlsx]

## Sheet: Sheet1
Table S3. Information on exogenous key enzyme gene elements
Gene Name	Source Species	GenBank Accession Number	Encoded Protein	Length (bp)
Gg.βAS	Glycyrrhiza glabra	AB037203	β-amyrin synthase	2671
Cr.OAS	Catharanthus roseus	JN565975.1	Oleanolic acid synthase	1455
Mt.CYPR	Medicago truncatula	KU878869.1	CYP450 reductase	2091
At.UGDH	Arabidopsis thaliana	NM_001035715.1	UDP-glucose dehydrogenase	1443
PgUGAT0038747	Panax ginseng	-	UDP-glucuronosyltransferase	1491
Mt.UGT	Medicago truncatula	FJ477891.1	UDP-glucosyltransferase	1494
Ts.UGT	Trifolium subterraneum	GAU17167.1	UDP-glucosyltransferase	1485
