# Supplementary material for: A Novel Biosynthetic Strategy for Ginsenoside Ro: Construction of a Metabolically Engineered Saccharomyces cerevisiae Strain Using a Newly Identified UGAT Gene from Panax ginseng as the Key Enzyme Gene and Optimization of Fermentation Conditions
Source: Int J Mol Sci. 2024 Oct 21;25(20):11331. doi: 10.3390/ijms252011331 (PMC11509030; doi:10.3390/ijms252011331)
Supplement: Supplementary file 1 [file ijms-25-11331-s001.zip › Table S4.xlsx]

## Sheet: Sheet1
Table S4. LC-MS conditions for the analysis of in vitro enzyme activity detection
Instrument Model	Agilent 1290-6470B LC-MS/MS
Liquid chromatography conditions	Chromatographic column	HORIZON Aurashell C18/PFP (2.1×100mm,2.7μm)
	Column temperature	30℃
	Mobile phase	0.1% formic acid (A), Acetonitrile (B)
	time (min)		A (%)		B (%)
	0		50		50
	6		10		90
	8		50		50
	10		50		50
	Flow rate	0.3 mL/min
	Injection volume	5 μL
Mass spectrometry conditions	Electrospray ionization source	Negative Mode
	Detection mode	Selective Ion Monitoring
	component	parent ion	transmission voltage (V)	acceleration voltage (V)	ionic charge	retention time (min)
	oleanolic acid	455.3	190	3	negative	4.804
	calenduloside E	631.4	190	3	negative	1.978
	ginsenoside Ro	955.2	190	3	negative	0.875
